# Supplementary material for: Polytopal Rearrangement Governing Stereochemistry of Bicyclic Oxime Ether Synthesis
Source: Int J Mol Sci. 2022 Oct 15;23(20):12331. doi: 10.3390/ijms232012331 (PMC9604001; doi:10.3390/ijms232012331)
Supplement: Supplementary file 1 [file ijms-23-12331-s001.zip]

Archive with 1 entries (1 files):
- ijms-1910476-supplementary.pdf
